# Supplementary material for: Effect of Interleukin-15 Receptor Alpha Ablation on the Metabolic Responses to Moderate Exercise Simulated by in vivo Isometric Muscle Contractions
Source: Front Physiol. 2019 Nov 26;10:1439. doi: 10.3389/fphys.2019.01439 (PMC6901992; doi:10.3389/fphys.2019.01439)
Supplement: TABLE S3 — Partial least squares discriminant analysis loadings. [file Table_3.XLSX]

## Sheet: PLS-DA_LOADINGS
Metabolite	Comp 1	Comp 2
glycine	-0.0018225	0.015402
pyruvate	-0.015731	0.014879
alanine	-0.017702	0.016755
lactate	-0.032373	0.037126
phenol	0.00325	-0.017263
dimethylglycine	-0.0098722	-0.021943
b-aminoisobutyrateBAIBA	-0.019091	-0.014865
GABA real	0.042619	-0.047031
hydroxypyruvate	0.00034888	0.036512
2-hydroxybutyrate	-0.042403	0.01506
3-hydroxybutyrate	-0.071864	0.023701
serine	-0.0027936	-0.0020014
glycerate	-0.019853	-0.035894
o-Cresol	0.0016254	-0.040103
Hypotaurine	-0.062666	-0.020797
uracil	-0.0036719	0.014971
Creatinine	-0.00021412	0.005907
3-Furoic acid	0.0044793	0.0032859
Dihydrouracil	-0.0084829	0.077834
proline	-0.013827	-0.0021373
fumarate	-0.13464	0.080045
N-acetyl-gly	-0.052474	-0.023176
4-Methylvaleric acid	-0.0031269	-0.0067755
indole	-0.011111	0.1635
valine	-0.014952	0.00053238
succinate	-0.13192	0.090571
threonine	-0.016952	0.0016676
3-Hydroxyisovaleric acid	-0.04221	-0.0011631
2-Hydroxyvaleric acid	-0.048701	-0.00097785
Benzoic acid	0.0028187	-0.0019901
nicotinamide	-0.015084	0.0079554
taurine	-0.0050208	-0.00089131
Guaiacol	0.0081648	-0.028179
thymine	0.0059982	0.028017
DL-Pipecolic acid	-0.011764	-0.005305
Glutaconic acid	-0.04112	0.014955
Pyroglutamic acid	0.033756	-0.027867
2-keto-isocaproateleu	-0.065281	0.04231
N-Propionylglycine	-0.014712	0.020536
N-acetyl-ala	-0.027992	0.0077349
aminolevulinic acid	-0.014712	0.020536
creatine	-0.020132	0.01957
leucine	-0.010494	0.00039319
isoleucine	-0.011704	0.0056519
asparagine	0.013305	-0.0004616
3-Methylindole	0.013712	-0.031072
ornithine	0.0095538	0.029574
aspartate	0.087549	-0.069686
3-Ureidopropionic acid	-0.011316	-0.013852
2-Hydroxycaproic acid	-0.052172	0.030432
2-hydroxy-b-methylvalerate	-0.044645	0.025334
malate	-0.13614	0.073412
adenine	-0.01977	0.0064328
hypoxanthine	-0.10617	0.051559
Phenylacetic acid	-0.0055032	-0.0063059
Urocanic acid	0.030356	-0.012955
2-aminobenzoate	0.0044377	-0.0067014
4-hydroxybenzoate	0.0037124	-0.017818
carbamoyl phosphate	0.0015855	-0.0013269
O-Phosphorylethanolamine	-0.009443	0.0029277
a-ketoglutarate	-0.15091	0.068109
Adipic acid	-0.011322	0.013017
glutamine	0.066407	-0.043638
4-Acetamidobutyric acid	-0.013409	-0.01535
lysine	-0.0082569	0.0043177
N-Acetyl-ser	-0.020508	-0.017594
N-methyl-asp	0.03901	-0.040368
2-hydroxy-glutarate	-0.013	0.02322
Citramalic acid	-0.034746	0.027543
trans-Cinnamate	0.0025905	0.0016682
methionine	-0.011133	0.0017494
Phenylglyoxylic acid	0.0074679	0.0049713
guanine	0.024294	-0.013478
2-phenylpropionate	0.011456	-0.046722
3-phenylpropionate	0.055208	0.38901
xanthine	-0.087965	0.062639
3-Hydroxyphenylacetic acid	-0.0070712	0.0050626
histidine	0.007912	-0.0022799
orotate	-0.038325	0.019251
allantoin	-0.011708	-0.0017891
N-Tiglylglycine	-0.032902	-0.010187
Indole-3-acetaldehyde	0.013452	0.0053767
N-acetyl-val	-0.027126	-0.017022
8-Aminooctanoic acid	-0.14682	0.084532
2-Oxoadipic acid	-0.049489	-0.0012568
Aminoadipic acid	0.019698	-0.042886
2-Hydroxyoctanoic acid	-0.051549	0.027724
Indole-2-carboxylic acid	0.010865	-0.039241
N-acetyl-thr	-0.01481	-0.024364
3-Hydroxymethylglutarateleu	-0.031544	-0.0042231
phenylpyruvate	-0.024906	0.031066
2-Phenylbutyric acid	0.011778	-0.024305
L-Fucose	-0.015526	-0.066747
phenylalanine	0.0041138	0.0074199
Phenyllactic acid	-0.0096011	0.035657
phosphoenolpyruvate	0.021806	-0.065326
Uric acid	-0.053751	0.033284
Glyceraldehyde-3-phosphate	-0.13547	0.093531
L-Cysteic acid	0.0083017	-0.04687
glycerol-3-P	0.035848	-0.026348
Suberic acid	0.0034012	0.052884
N-acetyl-ornithine	0.0098879	-0.016677
arginine	0.0065021	0.0053484
N-acetyl-asp	0.0019017	-0.013782
citrulline	0.0027982	0.009804
Tricarballylic acid	0.0051945	-0.058929
N-Formyl-L-methionine	-0.030361	0.0092502
hippuric acid	-0.0077478	0.32048
glucosamine	-0.063068	-0.034423
hydroxyphenylpyruvate	-0.03126	0.015875
inositol	-0.018882	-0.030068
glucose	-0.086059	-0.054561
Fructose	-0.073469	0.016339
tyrosine	-0.026149	-0.032683
p-hydroxyphenyllactate	-0.0313	0.020824
3-4-Dihydroxyhydrocinnamic acid	-0.0313	0.020824
sorbitol	-0.086968	0.0054196
4-Pyridoxic acid	-0.030792	0.016286
3-phosphoglycerate	0.040192	-0.071338
C110Undecanoic acid	-0.042663	0.060553
N-acetyl-gln	-0.096791	-0.092949
N-acetyl-lys	-0.01037	0.030885
N-acetyl-glu	-0.04625	0.0073657
Indole-3-propionate IPA	-0.028172	0.089418
Homocitrulline	-0.00015812	0.053649
Catechol sulfate	-0.029328	0.064846
Diaminopimelic Acid	-0.0033587	-0.034317
N-acetyl-met	-0.045132	0.025856
citrate/isocitrate	-0.03253	0.0015597
Phenylacetylglycine	0.027074	-0.065854
Phenaceturic acid	0.021619	-0.035739
2-Methylhippuric acid	0.027074	-0.065854
Galacturonic acid	-0.034105	-0.055502
5-keto-D-gluconic acid	-0.072466	-0.045073
2-dehydrogluconate	-0.034105	-0.055502
D-Galactonic acid	-0.10635	-0.0096237
3-4-Dimethoxyphenylacetic acid	0.0058288	-0.063744
D-erythrose-4-phosphate	-0.1048	0.03051
N-Octanoylglycine	-0.050196	-0.032169
Sebacic acid	-0.047322	-0.035382
tryptophan	0.0051271	-0.0013329
Indolelactic acid	-0.05451	0.062555
Lipoic acid	-0.0099967	0.026053
N-acetyl-phe	-0.035914	0.054656
Creatine phosphate	0.0052947	-0.013558
Indoxyl sulfate	-0.0011958	0.1582
deoxyribose-phosphate	-0.075619	-0.058262
N-acetyl-citrulline	-0.0021398	0.0038459
pantothenate	-0.012322	-0.0038008
N-acetyl-tyr	-0.047416	0.06557
C142	-0.065419	-0.0057119
Gluconolactone	-0.01599	-0.030656
Carnosine	0.0017388	-0.0074579
C141Myristoleic acid	-0.062492	0.040851
Deoxycytidine	-0.015575	0.010852
deoxyuridine	0.012405	-0.0027543
C140Myristic acid	-0.018278	0.04776
ribose-phosphate	-0.094164	0.039043
3-4-5-Trimethoxycinnamic acid	0.0089164	-0.04598
C152	-0.058536	-0.027129
Anserine	-0.0011063	0.0064531
C151	-0.057687	0.093914
thymidine	-0.017185	0.020334
Equol	0.022316	0.059027
C150	-0.017411	0.10958
cytidine	0.001154	-0.020445
uridine	0.0012287	-0.0068924
Pseudouridine	-0.020413	-0.0089453
biotin	0.0087747	-0.017393
deoxyinosine	0.032238	-0.017953
C162	-0.037843	0.024849
C161Palmitoleic acid	-0.02475	0.05053
C160Palmitic acid	0.009232	0.025599
6-phosphogluconolactone	-0.070063	0.0067325
Tetradecanedioic acid	-0.050376	0.038174
D-glucosamine-1/6-phosphate	-0.10705	0.028158
fructose-6-phosphate	-0.11094	0.034248
1_3-diphosphoglyceric acid	-0.020488	0.017945
C172	-0.057823	0.052577
inosine	-0.12349	0.085488
C171	-0.037166	0.096834
C170	-0.013932	0.08542
6-phosphogluconate	-0.12321	0.14346
C184	-0.012249	-0.021849
C183	-0.014357	-0.017447
C182Linoleic acid	-0.01529	0.023805
C181Oleic acid	-0.011101	0.011397
guanosine	-0.014746	-0.023185
C180Stearic acid	0.020214	0.0059529
hexadecanedioic acid	0.0026	0.005207
sedoheptoluse-7-phosphate	-0.14132	0.030697
L-arginino-succinate	-0.12023	0.097587
C191	-0.040845	0.068486
C190	-0.01824	0.058828
Retinoic Acid	0.0099347	-0.014703
N-acetyl-glucosamine-6-P	-0.013542	0.022779
C205Eicosapentaenoic acid	0.0002628	-0.0094198
C204Arachidonic acid	-0.018533	0.012533
C203	-0.015672	0.010848
glutathione	-0.092167	0.15413
C202	-0.023023	0.020035
N-Acetylneuraminic acidsialic acid	-0.00077414	-0.0023862
C201	-0.021192	0.0030436
C200Arachidic acid	0.010145	0.029503
equol sulfate	-0.011778	0.029527
UMP	-0.019889	0.028011
C211	-0.047549	0.059876
C210	-0.0316	0.052867
C226Docosahexaenoic acid	-0.013563	-0.018384
cyclic-AMP	0.0070918	-0.02519
C225	-0.0083005	-0.037412
dAMP	0.11136	-0.073628
C224	-0.007871	0.0083789
C223	-0.082471	0.046171
methyl equol sulfate	-0.012378	0.020447
C222	-0.064191	0.045523
AICAR	-0.10867	-0.066193
C221Erucic acid	-0.019639	0.036202
C220Behenic acid	-0.013195	0.042694
Cellobiose	-0.038137	0.039065
AMP	-0.020145	0.011079
IMP	-0.26553	0.15622
C231	-0.05508	0.02067
C230	-0.028924	0.049042
C246	-0.028285	-0.0047526
C245	-0.038703	0.0051153
C244	-0.097648	0.011508
cortisol	-0.0051677	-0.011883
C243	-0.19593	-0.0023586
GMP	-0.17266	0.1057
C242	-0.062167	0.066778
C241	-0.019944	0.025682
C240Lignoceric acid	-0.00027442	0.054663
C251	-0.075813	0.058114
C250	-0.050242	0.04501
C261	-0.061971	0.050077
C260Cerotic acid	-0.0023607	0.050079
CDP	-0.023965	0.026867
UDP	-0.014702	-0.010561
Cholic acid	-0.025692	0.080136
Cysteine-glutathione disulphide	-0.03497	-0.025271
ADP	-0.017106	-0.017922
GDP	0.00078735	-0.0029886
CDP-ethanolamine	-0.0039337	0.0044064
cholesteryl sulfate	-0.0013559	0.065598
CTP	-0.006631	-0.025031
UTP	0.0066916	-0.012346
Taurodeoxycholic acid	0.031532	0.23812
ATP	0.028896	-0.03866
Taurocholic acid	0.042326	0.29699
GTP	0.042842	-0.034494
UDP-D-glucose	0.010445	-0.008201
UDP-glucuronate	-0.023717	0.0061193
ADP-D-glucose	-0.019587	-0.011696
UDP-N-acetyl-glucosamine	-0.015095	0.015456
glutathione disulfide	-0.016788	-0.0076714
NAD	-0.0078978	0.0085082
NADH	-0.21689	0.21549
NADP	-0.0092525	-0.013946
FAD	0.0079482	0.039121
acetyl-CoA	-0.10336	0.1974
succinyl-CoA	0.0034613	-0.020898
4-aminobenzoate	0.032097	-0.037733
Proline betaine	-0.0070095	-0.02312
Acetylcholine	-0.0043533	0.0089113
2-Aminooctanoic acid	-0.024816	-0.082762
dehydrocarnitine	-0.014232	-0.010304
carnitine	0.024234	-0.020251
Methyl-Histidine	-0.0020093	0.0073399
N6-N6-N6-Trimethyllysine	-0.0034507	-0.0091609
Acetyl carnitine C2	-0.085544	0.063176
Butyryl carnitine C4	-0.085664	0.034912
Homocarnosine	-0.0010847	0.0073498
Isovaleryl carnitine C5	0.071825	-0.075666
5-Methylcytidine	0.013363	-0.032832
Hexanoyl carnitine C6	-0.25602	0.070616
adenosine	-0.022197	0.014428
Octanoyl carnitine C8	-0.27507	0.088515
5-methylthioadenosine	-0.014331	0.0067043
Decadienoyl carnitine C102	-0.22593	0.066795
Decenoyl carnitine C101	-0.18847	0.052115
Decanoyl carnitine C10	-0.22064	0.081718
Lauroyl carnitine C12	-0.17884	0.060846
Tetradecadienoyl carnitine C142	-0.22479	0.035973
Tetradecenoyl carnitine C141	-0.18906	0.029515
Myristoyl carnitine C14	-0.169	0.059866
Hexadecadienoyl carnitine C162	-0.2143	0.10538
Palmitoyl carnitine C16	-0.13761	0.062288
